# Supplementary material for: High-throughput screening identifies modulators of sarcospan that stabilize muscle cells and exhibit activity in the mouse model of Duchenne muscular dystrophy
Source: Skelet Muscle. 2020 Sep 18;10:26. doi: 10.1186/s13395-020-00244-3 (PMC7499884; doi:10.1186/s13395-020-00244-3)
Supplement: Supplementary file 1 — Additional file 1: Table S1. Plate quality. Robust strictly standardized mean difference (SSMD*) was used to assess plate quality and for hit selection. [file 13395_2020_244_MOESM1_ESM.xlsx]

## Sheet: Sheet1
Plate #	SSMD*	Plate #	SSMD*	Plate #	SSMD*	Plate #	SSMD*	Plate #	SSMD*	Plate #	SSMD*	Plate #	SSMD*
1	1.1	77	2.16	153	1.12	229	1.34	305	1.52	381	1.71	457	2.16
2	1	78	1.2	154	2.07	230	1.31	306	1.47	382	2.28	458	1.6
3	1	79	1.01	155	1.34	231	1	307	1.81	383	1.79	459	1.62
4	1.01	80	1.33	156	2	232	1.09	308	2.74	384	2.59	460	1.98
5	1.85	81	1.23	157	2.37	233	1.7	309	1.68	385	2.59	461	2.5
6	1.04	82	1.53	158	2.16	234	1.37	310	1.34	386	2.19	462	1.75
7	1.68	83	1.24	159	2.15	235	1.97	311	1.97	387	1.83	463	2.37
8	1.21	84	1.19	160	2.15	236	1.24	312	1.68	388	2.02	464	1.98
9	1.54	85	1.37	161	1.63	237	1.35	313	1.68	389	2.66	465	1.93
10	1.28	86	1.24	162	1.23	238	1.07	314	1.88	390	2.03	466	2.69
11	1.11	87	1.4	163	1.31	239	1.8	315	2.03	391	2.15	467	1.67
12	1	88	1.1	164	1.51	240	1.08	316	2.24	392	2.41	468	2.67
13	1.49	89	1	165	1.18	241	1.03	317	2.28	393	3.07	469	2.36
14	1	90	1.15	166	1.17	242	1.04	318	1.73	394	3.1	470	2.36
15	1.17	91	1.14	167	2.05	243	1.1	319	1.56	395	2.22	471	1.66
16	1.66	92	1.05	168	2.55	244	1	320	2.68	396	2.24	472	1.34
17	1.22	93	1.33	169	1.25	245	1.1	321	2.41	397	3.27	473	2.48
18	1	94	1.67	170	2.21	246	1.55	322	1.73	398	1.96	474	2.11
19	1.53	95	1.42	171	2.79	247	1.07	323	3.3	399	2.63	475	2.78
20	1	96	1.05	172	1.53	248	1.03	324	2.42	400	1.5	476	3.62
21	1.14	97	1.49	173	2.63	249	1.8	325	2.01	401	2.75	477	2.41
22	1.32	98	1.19	174	1.85	250	1.08	326	1.77	402	1.31	478	3.22
23	1.22	99	1.05	175	2.62	251	1.59	327	2.42	403	2.32	479	1.05
24	1	100	1.25	176	1.82	252	1.65	328	2.28	404	2.81	480	2.16
25	1.08	101	1.53	177	2.33	253	1.08	329	2.05	405	2.47	481	1
26	1.5	102	1.12	178	2.16	254	2.05	330	3.35	406	2.24	482	1.26
27	1.17	103	1.29	179	1.68	255	1.56	331	1.53	407	2.83	483	1.1
28	1	104	1.72	180	2.38	256	1.18	332	1.48	408	2.71	484	1.25
29	1.36	105	1.42	181	1.49	257	1.54	333	1.51	409	1.09	485	1.67
30	2.23	106	1.81	182	1.77	258	1.51	334	1.83	410	1.03	486	1.4
31	2.79	107	1.42	183	2.03	259	1	335	1.07	411	1	487	1.4
32	1.68	108	1.74	184	2.56	260	1.04	336	2.38	412	1.01	488	1
33	1.01	109	1.27	185	1.95	261	1.04	337	1.62	413	1.33	489	1.36
34	2.37	110	1.01	186	1.28	262	1.14	338	1.62	414	1.35	490	1.27
35	1.65	111	1.62	187	1.62	263	1.26	339	2.31	415	1.65	491	1.07
36	2.03	112	1.03	188	1.11	264	1.44	340	1.2	416	1.98	492	1.46
37	1.85	113	1.46	189	1.02	265	1.53	341	1.58	417	1.66	493	1.1
38	1.32	114	1	190	1.38	266	1.82	342	1.77	418	1.75	494	1.56
39	1.49	115	1.4	191	1.43	267	1.4	343	1	419	1.62	495	1.26
40	1.49	116	1.22	192	1.61	268	1.47	344	1.17	420	1.7	496	1.54
41	2.21	117	1.32	193	2.07	269	1.5	345	1.12	421	2.1	497	1.81
42	2.21	118	1.05	194	1.05	270	1.86	346	1.37	422	2.09	498	1.3
43	1.46	119	1.59	195	1.31	271	1.84	347	1.85	423	1.77	499	1.5
44	1.38	120	1.12	196	1.03	272	1.41	348	1.49	424	1.6	500	1.91
45	1	121	1.86	197	1.13	273	1.65	349	1.73	425	1.5	501	1.44
46	1	122	1.68	198	1.4	274	2.36	350	1.58	426	1.4	502	1.66
47	1.02	123	1	199	1.21	275	2.13	351	1.92	427	1.45	503	2.01
48	1.17	124	2.24	200	1.42	276	2.38	352	2.32	428	1.89	504	1.45
49	1	125	1.61	201	1	277	1.22	353	2.11	429	1.7	505	1.75
50	1.18	126	1.27	202	1.13	278	1.73	354	1.77	430	1.57	506	1.64
51	1	127	1.04	203	1.19	279	2.36	355	2.19	431	1.56	507	2.1
52	1.01	128	1.39	204	1.44	280	2.31	356	2.79	432	1.88	508	1.9
53	1.39	129	1.98	205	1.43	281	2.25	357	1.55	433	1.88	509	2.13
54	1.4	130	1	206	1.52	282	2.59	358	1.38	434	1.82	510	1.72
55	1.01	131	1.46	207	1.03	283	2.48	359	1.49	435	2.1	511	2.68
56	1.08	132	1.23	208	1.2	284	2.23	360	1.49	436	1.8	512	1.37
57	1	133	1.2	209	1.25	285	2.2	361	1.59	437	1.53	513	1.09
58	1.52	134	1.68	210	1.01	286	1.96	362	1.69	438	2.13	514	1.63
59	1	135	1.36	211	1.06	287	2.02	363	1.47	439	1.48	515	1.05
60	1.48	136	2.4	212	1.17	288	2.48	364	1.65	440	2.11	516	1
61	3.02	137	1.01	213	1.33	289	2.8	365	2.45	441	1.43	517	1.23
62	1.29	138	1.18	214	1.63	290	2.5	366	1.95	442	2.36	518	1.22
63	1.24	139	1.09	215	1.27	291	2.94	367	1.69	443	1.82	519	1.02
64	1.02	140	1.64	216	1	292	2.41	368	1.8	444	3.29	520	1
65	1.04	141	1.5	217	1.81	293	2.56	369	2.2	445	1.23	521	1.33
66	1	142	1	218	1.35	294	2.31	370	2.07	446	1.19	522	2.04
67	1.29	143	1	219	1.45	295	1.35	371	2.62	447	1.59	523	1.08
68	1.12	144	1.09	220	1.72	296	1.33	372	2.4	448	1.73	524	2.16
69	1	145	1.06	221	1.97	297	1.02	373	2.77	449	1.93	525	1.76
70	1.38	146	1.63	222	1.2	298	1.78	374	1.78	450	1.32	526	1.04
71	2.08	147	1.28	223	1.49	299	1.19	375	1.71	451	1.58	527	1.88
72	1.87	148	1.34	224	1.23	300	1.77	376	2.13	452	2.73	528	1.64
73	1.3	149	1.84	225	1.41	301	1.92	377	1.49	453	2.28	529	1.74
74	1.11	150	1.3	226	1.33	302	1.73	378	1.94	454	1.78	530	2.42
75	1.32	151	1.08	227	1.38	303	1.93	379	2.24	455	1.73	531	1.41
76	2.14	152	1.03	228	1.33	304	1.71	380	1.87	456	1.57	532	1.29
