# Supplementary material for: High-throughput screening identifies modulators of sarcospan that stabilize muscle cells and exhibit activity in the mouse model of Duchenne muscular dystrophy
Source: Skelet Muscle. 2020 Sep 18;10:26. doi: 10.1186/s13395-020-00244-3 (PMC7499884; doi:10.1186/s13395-020-00244-3)
Supplement: Supplementary file 8 — Additional file 8: Table S2. Half-life of 1 μM of OT-9 and PC1-36 in CD-1 mouse plasma. [file 13395_2020_244_MOESM8_ESM.xlsx]

## Sheet: Sheet1
Compound	Incubation	% Compound Remaining			Half-Life (minutes)
	Time (minutes)	1st	2nd	Mean	1st	2nd	Mean
OT-9	0	100	100	100	470.7	452.4	462
	30	94	89.5	92
	60	84.7	86.3	86
	120	78.3	78.1	78
	1440	11.6	10.5	11
PC1-36	0	100	100	100	644.4	643.2	644
	30	94.8	88.2	92
	60	71	69.6	70
	120	43.7	48.5	46
	1440	17.3	17.2	17
