# Supplementary material for: High-throughput screening identifies modulators of sarcospan that stabilize muscle cells and exhibit activity in the mouse model of Duchenne muscular dystrophy
Source: Skelet Muscle. 2020 Sep 18;10:26. doi: 10.1186/s13395-020-00244-3 (PMC7499884; doi:10.1186/s13395-020-00244-3)
Supplement: Supplementary file 9 — Additional file 9: Table S3. Half-life of 1 μM of OT-9 and PC1-36 in PBS pH 7.4. [file 13395_2020_244_MOESM9_ESM.xlsx]

## Sheet: Sheet1
Compound	Incubation	% Compound Remaining			Half-Life (minutes)
	Time (minutes)	1st	2nd	Mean	1st	2nd	Mean
OT-9	0	100	100	100	50.1	48.1	49
	30	28.3	33.8	31
	60	9.8	10.1	10
	120	3.6	2.5	4
	240	2.7	2.1	2
	1440	0.6	0.5	1
PC1-36	0	100	100	100	131.5	140.4	136
	30	81.5	79.7	81
	60	66.8	55.9	61
	120	37.1	46.4	46
	240	27.5	29	28
	1440	0.8	1	1
